# Supplementary material for: The State of the Art in Biodefense Related Bacterial Pathogen Detection Using Bacteriophages: How It Started and How It’s Going
Source: Viruses. 2020 Dec 4;12(12):1393. doi: 10.3390/v12121393 (PMC7762055; doi:10.3390/v12121393)
Supplement: Supplementary file 1 [file viruses-12-01393-s001.xlsx]

## Sheet: Sheet1
Table 1. General genomic features of the bacteriophages of biodefense pathogens*
Phage	Host	Genome size (bps)	GC%	Number of predicted genes	Morphology	Life style	GenBank Accession #	Publication Reference (PMID)**
Anthracis phages	Bacillus
Cherry	B. anthracis	36615	35.26	51	Siphoviridae	Virulent	NC_007457	PMID: 16621835, PMID: 24264384
Fah	B. anthracis	37974	34.94	50	Siphoviridae	Virulent	NC_007814	PMID: 16226766, PMID: 24264384
Gamma	B. anthracis	37253	35.22	53	Siphoviridae	Virulent	NC_007458	PMID: 16621835, PMID: 16585764, PMID: 24264384
Wbeta	B. cereus	40867	35.26	53	Siphoviridae	Temperate	NC_007734	PMID: 16585764, PMID: 24264384
AP651	B. anthracis	39549	35.01	56	Siphoviridae	Virulent	MK085976	PMID: 30666457, PMID: 24264384
AP50c	B. anthracis	14398	38.65	31	Tectiviridae	Virulent	NC_011523	PMID: 18791014, PMID: 24264384
Brucella phages	Brucella
Fz	B. abortus S19	41142	48.2	57	Podoviridae	Virulent	KC_556894	PMID: 24530704
Wb	B. abortus S19, B. suis 1330	38253	48.2	57	Podoviridae	Virulent	KC_556898	PMID: 24530704
Tb	B. abortus 544 and S19	41148	48.2	57	Podoviridae	Virulent	NC_019446	PMID: 24530704
R/C	B. canis Mex.51 and RM6/66	38253	48.2	57	Podoviridae	Virulent	KC_556895	PMID: 24530704
BiPBO1	B. inopinata BO1	46877	53.3	87	Siphoviridae	Temperate	NC_031264	PMID: 26858702
Bk	B. melitensis Isfahan	38253	48.2	57	Podoviridae	Virulent	KC556893	PMID: 24530704
Pr	B. abortus, B. suis, B. melitensis	38253	48.2	57	Podoviridae	Virulent	NC_019447	PMID: 22300630
F1	B. melitensis	41143	48.2	58	Podoviridae	Virulent	HG428758	PMID: 24482520
S708	B. suis S708	38253	48.2	57	Podoviridae	Virulent	KC556896	PMID: 24530704
TbM	B. melitensis	41148	48.2	58	Podoviridae	Virulent	JN939331	PMID: 22300630
Burkholderia phages	Burkholderia
KS9	B. pyrrocinia LMG 21824	39896	60.7	50	Siphoviridae	Temperate	NC_013055	PMID: 16140471
phiX216	B. pseudomallei	37637	64.8	47	Myoviridae	Virulent	JX681814	PMID: 23217012
ST79	B. pseudomallei	35430	62.5	49	Myoviridae	Virulent	NC_021343	Unpublished Keim lab, NAU, 2013; PMID: 21091532
phi52237	B. pseudomallei	37639	64.8	47	Myoviridae	Virulent	NC_007145	Unpublished Nierman lab, TIGR, 2005; PMID: 27770178
phi6442	B. pseudomallei	48674	60.4	71	Siphoviridae	Temperate	NC_009235	Unpublished Nierman lab, TIGR, 2007
phiE122	B. pseudomallei	36690	64.6	50	Myoviridae	Virulent	NC_009236	Unpublished Nierman lab, TIGR, 2007; PMID: 30837978
phi1026b	B. pseudomallei 1026b	54865	60.7	83	Siphoviridae	Temperate	NC_005284	PMID: 15175308
BEK	B. pseudomallei 9	37631	64.8	47	Myoviridae	Virulent	CP008753	Unpublished; LANL, 2014; PMID: 27770178
Bp-AMP1	B. pseudomallei K96243	42409	61.7	42	Autographiviridae	Virulent	NC_047743	Unpublished, Shan et al, 2013; PMID: 28929273
Bp-AMP2	B. pseudomallei K96243	42492	61.8	41	Autographiviridae	Virulent	HG796219	Unpublished, Shan et al, 2013
Bp-AMP3	B. pseudomallei K96243	41882	61.8	40	Autographiviridae	Virulent	HG796220	Unpublished, Shan et al 2013
Bp-AMP4	B. pseudomallei K96243	42112	61.8	43	Autographiviridae	Virulent	HG796221	Unpublished, Shan et al 2013
phiE125	B. thailandensis	53373	61.2	71	Siphoviridae	Temperate	NC_003309	PMID: 12081973
phiE202	B. thailandensis	35741	65.4	48	Myoviridae	Virulent	NC_009234	Unpublished, Nierman lab, TIGR, 2007
phiE255	B. thailandensis	37446	63.1	55	Myoviridae		NC_009237	Unpublished, Nierman lab, TIGR, 2007
Yersinia phages	Yersinia
Berlin	Y. pestis	38564	47.2	45	Autographiviridae	Virulent	NC_008694	Unpublished, Rakin, Germany, 2006
phiA1122	Y. pestis	37555	48.3	50	Autographiviridae	Virulent	NC_004777	PMID: 12923098
phiD1	Y. pestis	167063	35.5	277	Myoviridae	Virulent	NC_027353	Unpublished, Skurnik et al 2012
R	Y. pestis	37260	48.4	48	Autographiviridae	Virulent	JX000007	Unpublished, Cox,C.R. and Voorhees,K.J et al 2012
Y	Y. pestis	37432	48.3	49	Autographiviridae	Virulent	JQ957925	Unpublished, Cox,C.R. and Voorhees,K.J et al 2012
Yep-phi	Y. pestis	38616	47.1	45	Autographiviridae	Virulent	NC_023715	PMID: 20943893
Yepe2	Y. pestis	38677	47.3	46	Autographiviridae	Virulent	NC_011038	Unpublished, Savalia,D et al, 2008; PMID: 20943893
YpP-G	Y. pestis	39415	47.3	44	Autographiviridae	Virulent	JQ965702	PMID: 23275868
YpP-R	Y. pestis	38284	48.3	52	Autographiviridae	Virulent	JQ965701	PMID: 23275868
YpP-Y	Y. pestis	37714	48.4	46	Autographiviridae	Virulent	NC_047939	PMID: 23275868
YpsP-G	Y. pestis	38288	48.2	52	Autographiviridae	Virulent	NC_047940	PMID: 23275868
L413C	Y. pestis	30728	52.1	40	Myoviridae	Virulent	NC_004745	PMID: 18045639
*The list is not exhaustive and there a additional phages listed at the genus level in Gen Bank https://www.ncbi.nlm.nih.gov/genomes/GenomesGroup.cgi?taxid=10239&sort=Genome) not included. The information sources: NCBI, Virus-Host Database (https://www.genome.jp/virushostdb/)
**Publication describing the phage and sequencing or referencing the phage on other phage comparisons
